# Supplementary material for: Anthophilous insects' seasonal variation in Corsican thermo-Mediterranean shrubland maquis
Source: Biodivers Data J. 2025 Mar 7;13:e144560. doi: 10.3897/BDJ.13.e144560 (PMC11909591; doi:10.3897/BDJ.13.e144560)
Supplement: Supplementary material 1 — Anthophilous insects [file bdj-13-e144560-s001.txt]

order	family	name	scientificName
Coleoptera	Buprestidae	Acmaeodera bipunctata	Acmaeodera bipunctata (Olivier, 1790)
Coleoptera	Buprestidae	Acmaeodera sp1	Acmaeodera Eschscholtz, 1829
Coleoptera	Buprestidae	Acmaeoderella adspersula	Acmaeoderella adspersula (Illiger, 1803)
Coleoptera	Buprestidae	Acmaeoderella flavofasciata	Acmaeoderella flavofasciata (Piller & Mitterpacher, 1783)
Coleoptera	Coccinellidae	Adalia bipunctata	Adalia bipunctata (Linnaeus, 1758)
Coleoptera	Cerambycidae	Agapanthia cardui	Agapanthia cardui (Linnaeus, 1767)
Coleoptera	Buprestidae	Anthaxia dimidiata	Anthaxia dimidiata (Thunberg, 1789)
Coleoptera	Buprestidae	Anthaxia hungarica	Anthaxia hungarica (Scopoli, 1772)
Coleoptera	Buprestidae	Anthaxia millefolii	Anthaxia millefolii (Fabricius, 1801)
Coleoptera	Buprestidae	Anthaxia nitidula	Anthaxia nitidula (Linnaeus, 1758)
Coleoptera	Buprestidae	Anthaxia scutellaris	Anthaxia scutellaris (Gené, 1839)
Coleoptera	Buprestidae	Anthaxia sp1	Anthaxia Eschscholtz, 1829
Coleoptera	Buprestidae	Anthaxia thalassophila thalassophila	Anthaxia thalassophila thalassophila Abeille de Perrin, 1900
Coleoptera	Dermestidae	Anthrenus sp1	Anthrenus O.F. Müller, 1764
Coleoptera	Dermestidae	Anthrenus sp2	Anthrenus O.F. Müller, 1764
Coleoptera	Dermestidae	Attagenus fallax	Attagenus Latreille, 1802
Coleoptera	Dermestidae	Attagenus sp1	Attagenus fallax Gené, 1839
Coleoptera	Chrysomelidae	Bruchidius rubiginosus	Bruchidius rubiginosus (Desbrochers des Loges, 1869)
Coleoptera	Chrysomelidae	Bruchidius sp noir	Bruchidius Schilsky, 1905
Coleoptera	Chrysomelidae	Bruchidius sp1	Bruchidius Schilsky, 1905
Coleoptera	Chrysomelidae	Bruchidius sp2	Bruchidius Schilsky, 1905
Coleoptera	Chrysomelidae	Bruchus rufipes	Bruchus rufipes Herbst, 1783
Coleoptera	Chrysomelidae	Bruchus sp1	Bruchus Linnaeus, 1767
Coleoptera	Chrysomelidae	Bruchus sp2	Bruchus Linnaeus, 1767
Coleoptera	Chrysomelidae	Bruchus sp3	Bruchus Linnaeus, 1767
Coleoptera	Scarabaeidae	Cetonia aurata	Cetonia aurata (Linnaeus, 1758)
Coleoptera	Cerambycidae	Chlorophorus sartor	Chlorophorus sartor (Müller, 1766)
Coleoptera	Cerambycidae	Clytus rhamni	Clytus rhamni Germar, 1817
Coleoptera	Melyridae	Danacea corsica	Danacea corsica Kiesenwetter, 1871
Coleoptera	Melyridae	Danacea leonardii	Danacea leonardii Liberti, 1979
Coleoptera	Melyridae	Danacea pallipes	Danacea pallipes (Panzer, 1793)
Coleoptera	Melyridae	Danacea sp1	Danacea Laporte de Castelnau, 1838
Coleoptera	Melyridae	Dasytes aeratus	Dasytes aeratus Stephens, 1830
Coleoptera	Melyridae	Dasytes croceipes	Dasytes croceipes Kiesenwetter, 1866
Coleoptera	Melyridae	Dasytes plumbeus	Dasytes plumbeus (O.F. Müller, 1776)
Coleoptera	Melyridae	Dasytes sp1	Dasytes Paykull, 1799
Coleoptera	Melyridae	Dasytes virens	Dasytes virens (Marsham, 1802)
Coleoptera	Dermestidae	Dermestes sp1	Dermestes Linnaeus, 1758
Coleoptera	Chrysomelidae	Labidostomis taxicornis	Labidostomis taxicornis (Fabricius, 1792)
Coleoptera	Curculionidae	Liparus sp1	Liparus Olivier, 1807
Coleoptera	Mordellidae	Mordellistena minima	Mordellistena minima Costa, 1854
Coleoptera	Mordellidae	Mordellistena pseudorhenana	Mordellistena pseudorhenana Ermisch, 1977
Coleoptera	Mordellidae	Mordellistena pumila	Mordellistena pumila (Gyllenhal, 1810)
Coleoptera	Mordellidae	Mordellistena sp2	Mordellistena Costa, 1854
Coleoptera	Mordellidae	Mordellistena sp3	Mordellistena Costa, 1854
Coleoptera	Mordellidae	Mordellistena sp5	Mordellistena Costa, 1854
Coleoptera	Mordellidae	Mordellistena sp6	Mordellistena Costa, 1854
Coleoptera	Mordellidae	Mordellistena sp7	Mordellistena Costa, 1854
Coleoptera	Mordellidae	Mordellistena sp8	Mordellistena Costa, 1854
Coleoptera	Meloidae	Mylabris variabilis	Mylabris variabilis (Pallas, 1781)
Coleoptera	Nitidulidae	Nitidule sp1	Nitidulidae Latreille, 1802
Coleoptera	Nitidulidae	Nitidule sp2	Nitidulidae Latreille, 1802
Coleoptera	Oedemeridae	Oedemera barbara	Oedemera barbara (Fabricius, 1792)
Coleoptera	Oedemeridae	Oedemera crassipes	Oedemera crassipes Ganglbauer, 1881
Coleoptera	Oedemeridae	Oedemera flavipes	Oedemera flavipes (Fabricius, 1792)
Coleoptera	Oedemeridae	Oedemera lurida	Oedemera lurida (Marsham, 1802)
Coleoptera	Oedemeridae	Oedemera nobilis	Oedemera nobilis (Scopoli, 1763)
Coleoptera	Oedemeridae	Oedemera podagrariae	Oedemera podagrariae (Linnaeus, 1767)
Coleoptera	Oedemeridae	Oedemera sp1	Oedemera Olivier, 1789
Coleoptera	Brentidae	Oxystoma cerdo	Oxystoma cerdo (Gerstäcker, 1854)
Coleoptera	Brentidae	Oxystoma sp1	Oxystoma Duméril, 1805
Coleoptera	Scarabaeidae	Oxythyrea funesta	Oxythyrea funesta (Poda, 1761)
Coleoptera	Melyridae	Psilothrix viridicoerulea	Psilothrix viridicoerulea (Geoffroy, 1785)
Coleoptera	Chrysomelidae	Stator limbatus	Stator limbatus (Horn, 1873)
Coleoptera	Cerambycidae	Stenopterus ater	Stenopterus ater (Linnaeus, 1767)
Coleoptera	Cerambycidae	Stenopterus rufus	Stenopterus rufus (Linnaeus, 1767)
Coleoptera	Cerambycidae	Stictoleptura cordigera	Stictoleptura cordigera (Fuessly, 1775)
Coleoptera	Cerambycidae	Stictoleptura fulva	Stictoleptura fulva (De Geer, 1775)
Coleoptera	Scarabaeidae	Tropinota squalida	Tropinota squalida (Scopoli, 1763)
Diptera	Bombyliidae	Anastoechus nitidulus	Anastoechus nitidulus (Fabricius, 1794)
Diptera	Anthomyiidae	Anthomyia sp1	Anthomyia Meigen, 1803
Diptera	Tachinidae	Bithia sp1	Bithia Robineau-Desvoidy, 1863
Diptera	Tachinidae	Bithia sp2	Bithia Robineau-Desvoidy, 1863
Diptera	Tachinidae	Bithia spreta	Bithia spreta (Meigen, 1824)
Diptera	Bombyliidae	Bombylius minor	Bombylius minor Linnaeus, 1758
Diptera	Bombyliidae	Bombylius sp1	Bombylius Linnaeus, 1758
Diptera	Tachinidae	Cadurciella tritaeniata	Cadurciella tritaeniata (Rondani, 1859)
Diptera	Syrphidae	Ceriana vespiformis	Ceriana vespiformis (Latreille, 1809)
Diptera	Bombyliidae	Chalcochiton holosericea	Chalcochiton holosericea (Fabricius, 1794)
Diptera	Syrphidae	Cheilosia sp1	Cheilosia Meigen, 1822
Diptera	Stratiomyidae	Chloromyia formosa	Chloromyia formosa (Scopoli, 1763)
Diptera	Stratiomyidae	Chloromyia sp1	Chloromyia Duncan, 1837
Diptera	Syrphidae	Chrysotoxum intermedium	Chrysotoxum intermedium Meigen, 1822
Diptera	Tachinidae	Clytiomya sola	Clytiomya sola (Rondani, 1861)
Diptera	Conopidae	Conops sp1	Conops Linnaeus, 1758
Diptera	Tachinidae	Cylindromyia sp1	Cylindromyia Meigen, 1803
Diptera	Syrphidae	Dasysyrphus albostriatus	Dasysyrphus albostriatus (Fallén, 1817)
Diptera	Anthomyiidae	Delia sp1	Delia Robineau-Desvoidy, 1830
Diptera	Tachinidae	Demoticus sp1	Demoticus Macquart, 1854
Diptera	Tachinidae	Dinera sp1	Dinera Robineau-Desvoidy, 1830
Diptera	Empididae	Empis sp1	Empis Linnaeus, 1758
Diptera	Ephydridae	Ephydridae sp1	Ephydridae Zetterstedt, 1837
Diptera	Syrphidae	Episyrphus balteatus	Episyrphus balteatus (De Geer, 1776)
Diptera	Syrphidae	Eristalinus taeniops	Eristalinus taeniops (Wiedemann, 1818)
Diptera	Syrphidae	Eristalis arbustorum	Eristalis arbustorum (Linnaeus, 1758)
Diptera	Syrphidae	Eristalis similis	Eristalis similis (Fallén, 1817)
Diptera	Syrphidae	Eristalis sp1	Eristalis Latreille, 1804
Diptera	Syrphidae	Eristalis tenax	Eristalis tenax (Linnaeus, 1758)
Diptera	Syrphidae	Eumerus barbarus	Eumerus barbarus (Coquebert, 1804)
Diptera	Syrphidae	Eumerus basalis	Eumerus basalis Loew, 1848
Diptera	Syrphidae	Eumerus obliquus	Eumerus obliquus (Fabricius, 1805)
Diptera	Syrphidae	Eumerus pulchellus	Eumerus pulchellus Loew, 1848
Diptera	Syrphidae	Eumerus sp1	Eumerus Meigen, 1822
Diptera	Syrphidae	Eumerus sulcitibius	Eumerus sulcitibius Rondani, 1868
Diptera	Syrphidae	Eupeodes corollae	Eupeodes corollae (Fabricius, 1794)
Diptera	Syrphidae	Eupeodes goeldlini	Eupeodes goeldlini Mazanek, Láska & Bicik, 1999
Diptera	Syrphidae	Eupeodes sp1	Eupeodes Osten-Sacken, 1877
Diptera	Bombyliidae	Exoprosopa grandis	Exoprosopa grandis Wiedemann, 1820
Diptera	Bombyliidae	Exoprosopa jacchus	Exoprosopa jacchus (Fabricius, 1805)
Diptera	Bombyliidae	Geron sp1	Geron Meigen, 1820
Diptera	Heleomyzidae	Heleomyzidae sp1	Heleomyzidae Westwood, 1840
Diptera	Syrphidae	Heringia heringi	Heringia heringi (Zetterstedt, 1843)
Diptera	Syrphidae	Ischiodon sp1	Ischiodon Sack, 1913
Diptera	Tachinidae	Leucostoma sp1	Leucostoma Meigen, 1803
Diptera	Tachinidae	Linnaemya soror	Linnaemya soror Zimin, 1954
Diptera	Tachinidae	Linnaemya sp1	Linnaemya Robineau-Desvoidy, 1830
Diptera	Bombyliidae	Lomatia sp1	Lomatia Meigen, 1822
Diptera	Calliphoridae	Lucilia sp1	Lucilia Robineau-Desvoidy, 1830
Diptera	Syrphidae	Melanostoma scalare	Melanostoma scalare (Fabricius, 1794)
Diptera	Syrphidae	Meliscaeva auricollis	Meliscaeva auricollis (Meigen, 1822)
Diptera	Syrphidae	Meliscaeva sp1	Meliscaeva Frey, 1946
Diptera	Syrphidae	Merodon chalybeus	Merodon chalybeus Wiedemann in Meigen, 1822
Diptera	Syrphidae	Merodon sp1	Merodon Meigen 1803
Diptera	Syrphidae	Merodon trochantericus	Merodon trochantericus Costa, 1884
Diptera	Syrphidae	Milesia crabroniformis	Milesia crabroniformis (Fabricius, 1775)
Diptera	Muscidae	Musca autumnalis	Musca autumnalis De Geer, 1776
Diptera	Muscidae	Muscidae sp1	Muscidae Latreille, 1802
Diptera	Syrphidae	Myathropa florea	Myathropa florea (Linnaeus, 1758)
Diptera	Syrphidae	Paragus ascoensis	Paragus ascoensis Goeldlin & Lucas, 1982
Diptera	Syrphidae	Paragus bicolor	Paragus bicolor (Fabricius, 1794)
Diptera	Syrphidae	Paragus haemorrhous	Paragus haemorrhous Meigen, 1822
Diptera	Syrphidae	Paragus quadrifasciatus	Paragus quadrifasciatus Meigen, 1822
Diptera	Syrphidae	Paragus sp1	Paragus Latreille 1804
Diptera	Syrphidae	Parasyrphus vitiger	Parasyrphus vittiger (Zetterstedt, 1843)
Diptera	Bombyliidae	Petrorossia hespera	Petrorossia hespera (Rossi, 1790)
Diptera	Bombyliidae	Petrorossia sp1	Petrorossia Bezzi, 1908
Diptera	Bombyliidae	Phthiria sp1	Phthiria Meigen, 1820
Diptera	Conopidae	Physocephala sp1	Physocephala Schiner, 1861
Diptera	Syrphidae	Scaeva dignota	Scaeva dignota (Rondani, 1857)
Diptera	Syrphidae	Scaeva pyrastri	Scaeva pyrastri (Linnaeus, 1758)
Diptera	Syrphidae	Scaeva sp1	Scaeva Fabricius, 1805
Diptera	Tachinidae	Siphona sp1	Siphona Meigen, 1803
Diptera	Syrphidae	Sphaerophoria scripta	Sphaerophoria scripta (Linnaeus, 1758)
Diptera	Rhiniidae	Stomorhina lunata	Stomorhina lunata (Fabricius, 1805)
Diptera	Syrphidae	Syritta pipiens	Syritta pipiens (Linnaeus, 1758)
Diptera	Syrphidae	Syrphus ribesii	Syrphus ribesii (Linnaeus, 1758)
Diptera	Tachinidae	Tachina sp1	Tachina Meigen, 1803
Diptera	Tachinidae	Tachinidae sp1	Tachinidae Fleming, 1821
Diptera	Bombyliidae	Thyridanthrax fenestratus	Thyridanthrax fenestratus (Fallén, 1814)
Diptera	Bombyliidae	Toxophora fasciculata	Toxophora fasciculata (Villers, 1789)
Diptera	Bombyliidae	Villa hottentotta	Villa hottentotta (Linnaeus, 1758)
Diptera	Bombyliidae	Villa sp1	Villa Lioy, 1864
Hemiptera	not identified	Punaise sp1	Hemiptera Linnaeus, 1758
Hymenoptera	Vespidae	Allodynerus sp1	Allodynerus Bluethgen, 1938
Hymenoptera	Apidae	Amegilla albigena	Amegilla albigena (Lepeletier, 1841)
Hymenoptera	Apidae	Amegilla magnilabris	Amegilla magnilabris (Fedtschenko, 1875)
Hymenoptera	Apidae	Amegilla quadrifasciata	Amegilla quadrifasciata (Villers, 1789)
Hymenoptera	Apidae	Amegilla sp1	Amegilla Friese, 1897
Hymenoptera	Vespidae	Ancistrocerus sp1	Ancistrocerus Wesmael, 1836
Hymenoptera	Andrenidae	Andrena agilissima	Andrena agilissima (Scopoli, 1770)
Hymenoptera	Andrenidae	Andrena flavipes	Andrena flavipes Panzer, 1799
Hymenoptera	Andrenidae	Andrena humilis	Andrena humilis Imhoff, 1832
Hymenoptera	Andrenidae	Andrena lepida	Andrena lepida Schenck, 1861
Hymenoptera	Andrenidae	Andrena morio	Andrena morio Brullé, 1832
Hymenoptera	Andrenidae	Andrena nigroaenea	Andrena nigroaenea (Kirby, 1802)
Hymenoptera	Andrenidae	Andrena pandellei	Andrena pandellei Pérez, 1895
Hymenoptera	Andrenidae	Andrena pilipes	Andrena pilipes Fabricius, 1781
Hymenoptera	Andrenidae	Andrena sp tiny	Andrena Fabricius, 1775
Hymenoptera	Andrenidae	Andrena sp1	Andrena Fabricius, 1775
Hymenoptera	Andrenidae	Andrena thoracica	Andrena thoracica (Fabricius, 1775)
Hymenoptera	Andrenidae	Andrena vetula	Andrena vetula Lepeletier, 1841
Hymenoptera	Vespidae	Antepipona deflenda	Antepipona deflenda (Saunders, 1853)
Hymenoptera	Vespidae	Antepipona sp1	Antepipona Saussure, 1855
Hymenoptera	Megachilidae	Anthidium florentinum	Anthidium florentinum (Fabricius, 1775)
Hymenoptera	Apidae	Anthophora canescens	Anthophora canescens Brullé, 1832
Hymenoptera	Apidae	Anthophora crinipes	Anthophora crinipes Smith, 1854
Hymenoptera	Apidae	Anthophora dispar	Anthophora dispar Lepeletier, 1841
Hymenoptera	Apidae	Anthophora nigrovittata	Anthophora nigrovittata Dours, 1869
Hymenoptera	Apidae	Anthophora sp1	Anthophora Latreille, 1803
Hymenoptera	Apidae	Apis mellifera	Apis mellifera Linnaeus, 1758
Hymenoptera	Crabronidae	Astata boops picea	Astata boops picea (Schrank, 1781)
Hymenoptera	Apidae	Bombus barbutellus	Bombus barbutellus (Kirby, 1802)
Hymenoptera	Apidae	Bombus muscorum pereziellus	Bombus muscorum pereziellus (Skorikov, 1922)
Hymenoptera	Apidae	Bombus ruderatus corsicola	Bombus ruderatus corsicola Strand, 1917
Hymenoptera	Apidae	Bombus xanthopus	Bombus xanthopus Kriechbaumer, 1870
Hymenoptera	Braconidae	Braconidae sp1	Braconidae C.G.D.Nees, 1812
Hymenoptera	Braconidae	Braconidae sp2	Braconidae C.G.D.Nees, 1812
Hymenoptera	Apidae	Ceratina chalcites	Ceratina chalcites Germar, 1839
Hymenoptera	Apidae	Ceratina cucurbitina	Ceratina cucurbitina (Rossi, 1792)
Hymenoptera	Apidae	Ceratina cyanea	Ceratina cyanea (Kirby, 1802)
Hymenoptera	Apidae	Ceratina dallatorreana	Ceratina dallatorreana Friese, 1896
Hymenoptera	Apidae	Ceratina parvula	Ceratina parvula Smith, 1854
Hymenoptera	Apidae	Ceratina sp1	Ceratina Latreille, 1802
Hymenoptera	Philanthidae	Cerceris flavilabris	Cerceris flavilabris (Fabricius, 1793)
Hymenoptera	Philanthidae	Cerceris quadricincta corsica	Cerceris quadricincta corsica Beaumont, 1952
Hymenoptera	Chalcidoidae	Chalcidien sp1	Chalcidoidea Latreille, 1817
Hymenoptera	Megachilidae	Chelostoma distinctum	Chelostoma distinctum (Stöckhert, 1929)
Hymenoptera	Chrysididae	Chrysis sp1	Chrysis Linnaeus, 1761
Hymenoptera	Megachilidae	Coelioxys acanthura	Coelioxys acanthura (Illiger, 1806)
Hymenoptera	Colletidae	Colletes similis	Colletes similis Schenck, 1853
Hymenoptera	Ichneumonidae	Dolichomitus imperator	Dolichomitus imperator (Kriechbaumer, 1854)
Hymenoptera	Crabronidae	Ectemnius continuus punctatus	Ectemnius continuus punctatus (Lepeletier & Brullé, 1835)
Hymenoptera	Crabronidae	Ectemnius sp1	Ectemnius Dahlbom, 1845
Hymenoptera	Apidae	Eucera nigrescens	Eucera nigrescens Pérez, 1880
Hymenoptera	Vespidae	Eumenes coarctatus coarctatus	Eumenes coarctatus coarctatus (Linnaeus, 1758)
Hymenoptera	Vespidae	Eumenes coarctatus lunulatus	Eumenes coarctatus lunulatus Fabricius, 1804
Hymenoptera	Vespidae	Eumenes mediterraneus	Eumenes mediterraneus Kriechbaumer, 1879
Hymenoptera	Vespidae	Eumenes pomiformis	Eumenes pomiformis (Fabricius, 1781)
Hymenoptera	Vespidae	Eumenes sardous	Eumenes sardous Guiglia, 1951
Hymenoptera	Vespidae	Eumenes sp1	Eumenes Latreille, 1802
Hymenoptera	Halictidae	Halictus fulvipes	Halictus fulvipes (Klug in Germar, 1817)
Hymenoptera	Halictidae	Halictus quadricinctus	Halictus quadricinctus (Fabricius, 1777)
Hymenoptera	Halictidae	Halictus scabiosae	Halictus scabiosae (Rossi, 1790)
Hymenoptera	Halictidae	Halictus sp1	Halictus Latreille, 1804
Hymenoptera	Halictidae	Halictus sp2	Halictus Latreille, 1804
Hymenoptera	Chrysididae	Hedychrum sp1	Hedychrum Latreille, 1802
Hymenoptera	Megachilidae	Heriades crenulata	Heriades crenulata Nylander, 1856
Hymenoptera	Megachilidae	Heriades sp1	Heriades Spinola, 1808
Hymenoptera	Megachilidae	Hoplitis sp2	Hoplitis Klug, 1807
Hymenoptera	Megachilidae	Hoplitis sp3	Hoplitis Klug, 1807
Hymenoptera	Megachilidae	Hoplitis sp5	Hoplitis Klug, 1807
Hymenoptera	Megachilidae	Hoplitis sp7	Hoplitis Klug, 1807
Hymenoptera	Colletidae	Hylaeus (dentigera) sp	Hylaeus Fabricius, 1793
Hymenoptera	Colletidae	Hylaeus cf brevicornis	Hylaeus Fabricius, 1793
Hymenoptera	Colletidae	Hylaeus cf soror/pictipes	Hylaeus Fabricius, 1793
Hymenoptera	Colletidae	Hylaeus clypearis	Hylaeus clypearis (Schenck, 1853)
Hymenoptera	Colletidae	Hylaeus cornutus	Hylaeus cornutus Curtis, 1831
Hymenoptera	Colletidae	Hylaeus euryscapus/dilatatus	Hylaeus Fabricius, 1793
Hymenoptera	Colletidae	Hylaeus imparilis	Hylaeus imparilis Förster, 1871
Hymenoptera	Colletidae	Hylaeus intermedius	Hylaeus intermedius Förster, 1871
Hymenoptera	Colletidae	Hylaeus sp1	Hylaeus Fabricius, 1793
Hymenoptera	Colletidae	Hylaeus sp2	Hylaeus Fabricius, 1793
Hymenoptera	Colletidae	Hylaeus variegatus	Hylaeus variegatus (Fabricius, 1798)
Hymenoptera	Ichneumonidae	Ichneumon sp1	Ichneumon Linnaeus, 1758
Hymenoptera	Sphecidae	Isodontia mexicana	Isodontia mexicana (Saussure, 1867)
Hymenoptera	Sphecidae	Isodontia sp1	Isodontia Patton, 1880
Hymenoptera	Halictidae	Lasioglossum bimaculatum	Lasioglossum bimaculatum (Dours, 1872)
Hymenoptera	Halictidae	Lasioglossum pygmaeum	Lasioglossum pygmaeum (Schenck, 1853)
Hymenoptera	Halictidae	Lasioglossum sp1	Lasioglossum Curtis, 1833
Hymenoptera	Halictidae	Lasioglossum sp6	Lasioglossum Curtis, 1833
Hymenoptera	Halictidae	Lasioglossum sp7	Lasioglossum Curtis, 1833
Hymenoptera	Halictidae	Lasioglossum sp8	Lasioglossum Curtis, 1833
Hymenoptera	Crabronidae	Lestica clypeata	Lestica clypeata (Schreber, 1759)
Hymenoptera	Leucospidae	Leucospis dorsigera	Leucospis dorsigera Fabricius, 1775
Hymenoptera	Megachilidae	Lithurgus chrysurus	Lithurgus chrysurus Fonscolombe, 1834
Hymenoptera	Megachilidae	Lithurgus cornutus	Lithurgus cornutus (Fabricius, 1787)
Hymenoptera	Megachilidae	Lithurgus sp1	Lithurgus Berthold, 1827
Hymenoptera	Megachilidae	Lithurgus sp2	Lithurgus Berthold, 1827
Hymenoptera	Megachilidae	Megachile albisecta	Megachile albisecta (Klug in Germar, 1817)
Hymenoptera	Megachilidae	Megachile argentata schmiedeknechti	Megachile argentata schmiedeknechti Costa, 1884
Hymenoptera	Megachilidae	Megachile centuncularis	Megachile centuncularis (Linnaeus, 1758)
Hymenoptera	Megachilidae	Megachile lagopoda	Megachile lagopoda (Linnaeus, 1761)
Hymenoptera	Megachilidae	Megachile leachella	Megachile leachella Curtis, 1828
Hymenoptera	Megachilidae	Megachile melanopyga	Megachile melanopyga Costa, 1863
Hymenoptera	Megachilidae	Megachile sicula corsica	Megachile sicula corsica Benoist, 1935
Hymenoptera	Megachilidae	Megachile sp1	Megachile Latreille, 1802
Hymenoptera	Tiphiidae	Myzinum sp1	Myzinum Latreille, 1803
Hymenoptera	Apidae	Nomada sp1	Nomada Scopoli, 1770
Hymenoptera	Megachilidae	Osmia caerulescens	Osmia caerulescens (Linnaeus, 1758)
Hymenoptera	Megachilidae	Osmia latreillei	Osmia latreillei (Spinola, 1806)
Hymenoptera	Megachilidae	Osmia scutellaris	Osmia scutellaris Morawitz, 1868
Hymenoptera	Megachilidae	Osmia signata	Osmia signata Erichson in Waltl, 1835
Hymenoptera	Megachilidae	Osmia sp1	Osmia Panzer, 1806
Hymenoptera	Megachilidae	Osmia sp2	Osmia Panzer, 1806
Hymenoptera	Megachilidae	Osmia tricornis	Osmia tricornis Latreille, 1811
Hymenoptera	Sphecidae	Palmodes sp1	Palmodes Kohl, 1890
Hymenoptera	Andrenidae	Panurgus corsicus	Panurgus corsicus Warncke, 1972
Hymenoptera	Philanthidae	Philanthus sp1	Philanthus Fabricius, 1790
Hymenoptera	Philanthidae	Philanthus triangulum	Philanthus triangulum (Fabricius, 1775)
Hymenoptera	Vespidae	Polistes dominula	Polistes dominula (Christ, 1791)
Hymenoptera	Pompiliidae	Pompiliidae sp1	Pompilidae Latreille, 1805
Hymenoptera	Megachilidae	Pseudoanthidium nanum	Pseudoanthidium nanum (Mocsáry, 1881)
Hymenoptera	Megachilidae	Pseudoanthidium sp1	Pseudoanthidium Friese, 1898
Hymenoptera	Megachilidae	Pseudoanthidium stigmaticorne	Pseudoanthidium stigmaticorne (Dours, 1873)
Hymenoptera	Sphecidae	Sceliphron caementarium	Sceliphron caementarium (Drury, 1770)
Hymenoptera	Scoliidae	Scolia hirta	Scolia hirta (Schrank, 1781)
Hymenoptera	Scoliidae	Scolia hirta unifasciata	Scolia hirta unifasciata Cyrillo, 1787
Hymenoptera	Scoliidae	Scolia sexmaculata	Scolia sexmaculata (O.F. Müller, 1766)
Hymenoptera	Halictidae	Seladonia gemmea	Seladonia gemmea (Dours, 1872)
Hymenoptera	Halictidae	Seladonia smaragdula	Seladonia smaragdula (Vachal, 1895)
Hymenoptera	Halictidae	Seladonia sp1	Seladonia Robertson, 1918
Hymenoptera	Halictidae	Seladonia sp2	Seladonia Robertson, 1918
Hymenoptera	Halictidae	Seladonia sp3	Seladonia Robertson, 1918
Hymenoptera	Sphecidae	Sphex flavipennis	Sphex flavipennis Fabricius, 1793
Hymenoptera	Sphecidae	Sphex funerarius	Sphex funerarius Gussakovskij, 1934
Hymenoptera	Sphecidae	Sphex sp1	Sphex Linnaeus, 1758
Hymenoptera	Megachilidae	Stelis breviuscula	Stelis breviuscula (Nylander, 1848)
Hymenoptera	Tenthredinidae	Tenthredo sp1	Tenthredo Linnaeus, 1758
Hymenoptera	Vespidae	Vespula germanica	Vespula germanica (Fabricius, 1793)
Hymenoptera	Apidae	Xylocopa iris	Xylocopa iris (Christ, 1791)
Hymenoptera	Apidae	Xylocopa violacea	Xylocopa violacea (Linnaeus, 1758)
Lepidoptera	Lycaenidae	Aricia agestis	Aricia agestis (Denis & Schiffermüller, 1775)
Lepidoptera	Hesperidae	Carcharodus alceae	Carcharodus alceae (Esper, 1780)
Lepidoptera	Lycaenidae	Celastrina argiolus	Celastrina argiolus (Linnaeus, 1758)
Lepidoptera	Nymphalidae	Coenonympha pamphilus	Coenonympha pamphilus (Linnaeus, 1758)
Lepidoptera	Pieridae	Colias crocea	Colias crocea (Geoffroy in Fourcroy, 1785)
Lepidoptera	Lycaenidae	Glaucopsyche alexis	Glaucopsyche alexis (Poda, 1761)
Lepidoptera	Papilionidae	Iphiclides podalirius	Iphiclides podalirius (Linnaeus, 1758)
Lepidoptera	Nymphalidae	Lasiommata paramegaera	Lasiommata paramegaera (Hübner, 1824)
Lepidoptera	Lycaenidae	Leptotes pirithous	Leptotes pirithous (Linnaeus, 1767)
Lepidoptera	Lycaenidae	Lycaena phlaeas	Lycaena phlaeas (Linnaeus, 1761)
Lepidoptera	Sphingidae	Macroglossum stellatarum	Macroglossum stellatarum (Linnaeus, 1758)
Lepidoptera	Papilionidae	Papilio hospiton	Papilio hospiton Gené, 1839
Lepidoptera	Papilionidae	Papilio machaon	Papilio machaon Linnaeus, 1758
Lepidoptera	Nymphalidae	Pararge aegeria	Pararge aegeria (Linnaeus, 1758)
Lepidoptera	Pieridae	Pieris brassicae	Pieris brassicae (Linnaeus, 1758)
Lepidoptera	Pieridae	Pieris rapae	Pieris rapae (Linnaeus, 1758)
Lepidoptera	Lycaenidae	Plebejus argus	Plebejus argus (Linnaeus, 1758)
Lepidoptera	Lycaenidae	Polyommatus icarus	Polyommatus icarus (Rottemburg, 1775)
Lepidoptera	Nymphalidae	Pyronia cecilia	Pyronia cecilia (Vallantin, 1894)
not identified	not identified	not identified	not identified
