# Supplementary material for: Anthophilous insects' seasonal variation in Corsican thermo-Mediterranean shrubland maquis
Source: Biodivers Data J. 2025 Mar 7;13:e144560. doi: 10.3897/BDJ.13.e144560 (PMC11909591; doi:10.3897/BDJ.13.e144560)
Supplement: Supplementary material 2 — Diversity indices with i-Chao1 [file bdj-13-e144560-s002.csv]

	Number of species 2022	iChao-1 2022	Proportion of singletons 2022 (%)	Completeness 2022 (%)	Number of species 2023	iChao-1 2023	Proportion of singletons 2023 (%)	Completeness 2023 (%)	Number of species 2022+2023	iChao-1 2022+2023	Proportion of singletons 2022 + 2023 (%)	Total completeness of 2022 + 2023 (and differences between 2023 and 2022+2023 (%))
Coleoptera	74	97.86	24.32	75.62	69	108.9	17.4	63.36	92	114,8	19.56	80.14 (+16.78)
Diptera	63	107.2	42.86	58.77	83	125.5	41.9	66.13	103	156,1	38.83	65.98 (-0.15)
Hymenoptera	153	298	42.48	51.34	138	208.3	40.6	66.25	197	282,3	34.01	69.78 (+3.53)
Lepidoptera	22	26.02	18.18	84.55	19	26.43	31.6	71.9	24	24,31	4.17	98.72 (+26.82)
