# Supplementary material for: Anthophilous insects' seasonal variation in Corsican thermo-Mediterranean shrubland maquis
Source: Biodivers Data J. 2025 Mar 7;13:e144560. doi: 10.3897/BDJ.13.e144560 (PMC11909591; doi:10.3897/BDJ.13.e144560)
Supplement: Supplementary material 3 — Family identities for graphs 3 and 5 [file bdj-13-e144560-s003.txt]

Coleoptera	Buprestidae	Bup
Coleoptera	Coccinellidae	Coc
Coleoptera	Cerambycidae	Cer
Coleoptera	Dermestidae	Der
Coleoptera	Chrysomelidae	Chr
Coleoptera	Scarabaeidae	Sca
Coleoptera	Melyridae	Mel
Coleoptera	Curculionidae	Cur
Coleoptera	Mordellidae	Mor
Coleoptera	Meloidae	Mel2
Coleoptera	Nitidulidae	Nit
Coleoptera	Oedemeridae	Oed
Coleoptera	Brentidae	Bre
Diptera	Bombyliidae	Bom
Diptera	Anthomyiidae	Ant
Diptera	Tachinidae	Tac
Diptera	Syrphidae	Syr
Diptera	Stratiomyidae	Str
Diptera	Conopidae	Con
Diptera	Empididae	Emp
Diptera	Ephydridae	Eph
Diptera	Heleomyzidae	Hel
Diptera	Calliphoridae	Cal
Diptera	Muscidae	Mus
Diptera	Rhiniidae	Rhi
Hymenoptera	Vespidae	Ves
Hymenoptera	Apidae	Api
Hymenoptera	Andrenidae	And
Hymenoptera	Megachilidae	Meg
Hymenoptera	Crabronidae	Cra
Hymenoptera	Braconidae	Bra
Hymenoptera	Philanthidae	Phi
Hymenoptera	Chalcidoidae	Cha
Hymenoptera	Chrysididae	Chr2
Hymenoptera	Colletidae	Col
Hymenoptera	Ichneumonidae	Ich
Hymenoptera	Halictidae	Hal
Hymenoptera	Sphecidae	Sph
Hymenoptera	Leucospidae	Leu
Hymenoptera	Tiphiidae	Tip
Hymenoptera	Pompiliidae	Pom
Hymenoptera	Scoliidae	Sco
Hymenoptera	Tenthredinidae	Ten
Lepidoptera	Lycaenidae	Lyc
Lepidoptera	Hesperidae	Hes
Lepidoptera	Nymphalidae	Nym
Lepidoptera	Pieridae	Pie
Lepidoptera	Papilionidae	Pap
Lepidoptera	Sphingidae	Sph2
Other	Other	Oth
