# Supplementary material for: Anthophilous insects' seasonal variation in Corsican thermo-Mediterranean shrubland maquis
Source: Biodivers Data J. 2025 Mar 7;13:e144560. doi: 10.3897/BDJ.13.e144560 (PMC11909591; doi:10.3897/BDJ.13.e144560)
Supplement: Supplementary material 4 — One-way ANOSIM (Bonferroni-corrected p values) [file bdj-13-e144560-s004.csv]

	winter-autumn	spring	summer
winter-autumn		0,0015	0,0012
spring	0,0015		0,0129
summer	0,0012	0,0129
